# Supplementary material for: Differences in Internet Use and eHealth Needs of Adolescent and Young Adult Versus Older Cancer Patients; Results from the PROFILES Registry
Source: Cancers (Basel). 2021 Dec 16;13(24):6308. doi: 10.3390/cancers13246308 (PMC8699784; doi:10.3390/cancers13246308)
Supplement: Supplementary file 1 [file cancers-13-06308-s001.zip]

Archive with 1 entries (1 files):
- cancers-1474170-supplementary.pdf
